# Supplementary material for: Experimental transmission of the relapsing fever spirochete Borrelia persica in its tick vector Ornithodoros tholozani by transstadial, transovarial, and hyperparasitism routes with description of dynamics within the tick host
Source: Parasit Vectors. 2025 Nov 7;18:451. doi: 10.1186/s13071-025-07093-3 (PMC12595667; doi:10.1186/s13071-025-07093-3)
Supplement: Supplementary file 1 — Additional file 1. [file 13071_2025_7093_MOESM1_ESM.xlsx]

## Sheet: Hoja1
	Additional Table 1 – Detailed parameters of rearing Ornithodoros tholozani ticks by artificial feeding in three life cycles
		Filial 0 -Parent stock (SE)	Sample size	Filial 1(SE)	Sample size	Filial 2 (SE)	Sample size	Filial 3 (SE)	Sample size	Total sample size
	Average cycle duration in days			351 (17.35)		546 (13.8)		238 (6.15)
	Average number of eggs per female	56.8 (8.1)	284	183.7 (34.6)	735	184.2 (30)	921	189 (29.3)	945	2885
	Average % of larvae hatching			60.2% (6.3)	144	91% (2.5)	582	94% (3.6)	879	1605
	Average days between female tick engorgement-oviposition	44.2 (3.85)		21.2 (3)		28.7 (6.3)		26.4 (1.6)
	Average engorgement % rates			81.9% (SE = 5.1)	230	58.0% (SE = 10.3)	831	68.2% (SE = 2.3)	577	1638
	Average molting % rates			56.9% (SE = 11)	230	85.6% (SE = 3.5)	1295	85.5% (SE = 3.9)	1367	2892
